# Supplementary material for: A Novel Flow Cytometry-Based Assay for the Identification of HCN4 CNBD Ligands
Source: Pharmaceuticals (Basel). 2023 May 7;16(5):710. doi: 10.3390/ph16050710 (PMC10224427; doi:10.3390/ph16050710)
Supplement: Supplementary file 1 [file pharmaceuticals-16-00710-s001.zip]

Archive with 1 entries (1 files):
- pharmaceuticals-2342707-supplementary.pdf
